# Supplementary material for: Oxygen as a Possible Technological Adjuvant during the Crushing or the Malaxation Steps, or Both, for the Modulation of the Characteristics of Extra Virgin Olive Oil
Source: Foods. 2023 May 27;12(11):2170. doi: 10.3390/foods12112170 (PMC10252381; doi:10.3390/foods12112170)
Supplement: Supplementary file 1 [file foods-12-02170-s001.zip]

Archive with 1 entries (1 files):
- foods-2391972-supplementary.pdf
